# Supplementary material for: Plasma cell infiltration and treatment effect in breast cancer patients treated with neoadjuvant chemotherapy
Source: Breast Cancer Res. 2021 Oct 29;23:99. doi: 10.1186/s13058-021-01477-w (PMC8555250; doi:10.1186/s13058-021-01477-w)
Supplement: Supplementary file 1 — Additional file 1. Clinicopathological features of the 146 patients. [file 13058_2021_1477_MOESM1_ESM.xlsx]

## Sheet: Sheet1
	Additional file 1. Clinicopathological features of the 146 patients
	Variables			range/%
	n		146
	Age (mean)		54.1	(28-80)
	Histology	NST	131	(89.7%)
		Others	15	(10.3%)
	Tumour grade	High	56	(38.4%)
		Low	90	(61.6%)
	Ki67 (mean, %)		18	(2-47)
	ER	Positive	89	(61.0%)
		Negative	57	(39.0%)
	PgR	Positive	70	(47.9%)
		Negative	76	(52.1%)
	HER2	Positive	41	(28.1%)
		Negative	105	(71.9%)
	NAC regimens	A+T	132	(90.4%)
		A alone	5	(3.4%)
		T alone	9	(6.2%)
	ER: oestrogen receptor, PgR: progesterone receptor, HER2: human epidermal
	growth factor receptor 2, NAC: neoadjuvant chemotherapy, NST: no special type,
	A: anthracycline-based regimen, T: taxane
