# Supplementary material for: Plasma cell infiltration and treatment effect in breast cancer patients treated with neoadjuvant chemotherapy
Source: Breast Cancer Res. 2021 Oct 29;23:99. doi: 10.1186/s13058-021-01477-w (PMC8555250; doi:10.1186/s13058-021-01477-w)
Supplement: Supplementary file 3 — Additional file 3. Clinicopathological features of hormone receptor-negative patients (n = 71) from JUH. [file 13058_2021_1477_MOESM3_ESM.xlsx]

## Sheet: Sheet1
	Additional file 3. Clinicopathological features of hormone receptor-negative patients (n=71) from JUH
	Clinicopathological features of the 71 patients					Comparisons according to NAC effect
	Variables			range/%		Variables		pCR	non-pCR
	Age (mean)		53.4	(32-81)		n		34	37
	Histology	NST	67	(94%)		Age (mean)		52	55
		Others	4	(6%)
						Histology	NST	32	35
	Tumour grade	High	38	(54%)			Others	2	2
		Low	28	(39%)
		Unknown	5	(7%)		Tumour grade	High	18	20
							Low	13	15
	Ki67 (mean, %)		67.2	(10-100)			Unknown	3	2
	Subtype	TN	43	(61%)		Ki67 (mean, %)		70	64
		HER2 type	28	(39%)
						Subtype	TN	20	23
	NAC regimens	A+T	62	(87%)			HER2 type	14	14
		A alone	6	(8%)
		T alone	3	(4%)		NAC regimens	A+T	31	31
							A alone	2	4
	NAC effect	pCR	34	(49%)			T alone	1	2
		non-pCR	37	(51%)
						CD138 (mean)		73	32
	NAC: neoadjuvant chemotherapy, NST: no special type, TN: triple-negative, HER2: human epidermal growth factor receptor 2,
	A: anthracycline-based regimen, T: taxane
